# Supplementary material for: Adaptation of the Client Diagnostic Questionnaire for East Africa
Source: PLOS Glob Public Health. 2024 Mar 19;4(3):e0001756. doi: 10.1371/journal.pgph.0001756 (PMC10950255; doi:10.1371/journal.pgph.0001756)
Supplement: S2 Data — (CSV) [file pgph.0001756.s005.csv]

client_id	program	client_no_positive_score_psy	depressive_disorder_psy1	depressive_disorder_psy2	anxiety_disorder_psy1	anxiety_disorder_psy2	alcohol_abuse_psy1	alcohol_abuse_psy2	drug_abuse_psy1	drug_abuse_psy2	post_traum_stress_psy1	psychosis_psy1	treatment_experience_psy1	treatment_experience_psy2	dd_tool_psy	ad_tool_psy	aa_tool_psy	da_tool_psy	ptsd_tool_psy	ps_tool_psy	client_no_positive_score	depressive_disorder1	depressive_disorder2	anxiety_disorder1	anxiety_disorder2	alcohol_abuse1	alcohol_abuse2	drug_abuse1	drug_abuse2	post_traum_stress1	psychosis1	treatment_experience1	treatment_experience2
MBR-006	MBARARA	1	0	0	0	0	0	0	0	0	0	0	0	0	MINI	MINI	MINI	MINI	MINI	MINI	1	0	0	0	0	0	0	0	0	0	0	0	0
MBR-005	MBARARA		0	1	0	0	0	0	0	0	0	0	0	0	MINI	MINI	MINI	MINI	MINI	MINI		0	1	0	0	0	0	0	0	1	0	0	0
MBR-012	MBARARA	1	0	0	0	0	0	0	0	0	0	0	0	0	MINI		MINI	MINI	MINI	MINI	1	0	0	0	0	0	0	0	0	0	0	0	0
MBR-013	MBARARA		0	1	0	1	0	0	0	0	0	0	0	0	MINI	MINI	MINI	MINI	MINI	MINI		0	1	0	1	0	0	0	0	0	0	0	0
MBR-014	MBARARA	1	0	0	0	0	0	0	0	0	0	0	0	0	MINI	MINI	MINI	MINI	MINI	MINI		0	0	0	0	0	0	0	0	1	0	0	0
MBR-015	MBARARA	1	0	0	0	0	0	0	0	0	0	0	0	0	MINI	MINI	MINI	MINI	MINI	MINI	1	0	0	0	0	0	0	0	0	0	0	0	0
MBR-016	MBARARA		0	1	0	0	0	0	0	0	0	0	0	1	MINI	MINI	MINI	MINI	MINI	MINI		0	1	0	1	0	0	0	0	0	0	0	0
MBR-017	MBARARA	1	0	0	0	0	0	0	0	0	0	0	0	0	MINI	MINI	MINI	MINI	MINI	MINI	1	0	0	0	0	0	0	0	0	0	0	0	0
MBR-018	MBARARA	1	0	0	0	0	0	0	0	0	0	0	0	0	MINI	MINI	MINI	MINI	MINI	MINI	1	0	0	0	0	0	0	0	0	0	0	0	0
MBR-019	MBARARA	1	0	0	0	0	0	0	0	0	0	0	0	0	MINI	MINI	MINI	MINI	MINI	MINI	1	0	0	0	0	0	0	0	0	0	0	0	0
MBR-007	MBARARA	1	0	0	0	0	0	0	0	0	0	0	0	0							1	0	0	0	0	0	0	0	0	0	0	0	0
MBR-021	MBARARA		0	1	0	0	0	0	0	0	0	0	0	0	MINI	MINI	MINI	MINI	MINI	MINI	1	0	0	0	0	0	0	0	0	0	0	0	0
MBR-022	MBARARA	1	0	0	0	0	0	0	0	0	0	0	0	0	MINI	MINI	MINI	MINI	MINI	MINI		0	0	0	0	0	0	0	0	1	0	0	0
MBR-023	MBARARA	1	0	0	0	0	0	0	0	0	0	0	0	0	MINI	MINI	MINI	MINI	MINI	MINI	1	0	0	0	0	0	0	0	0	0	0	0	0
MBR-024	MBARARA	1	0	0	0	0	0	0	0	0	0	0	0	0	MINI	MINI	MINI	MINI	MINI	MINI		0	1	0	0	0	0	0	0	0	0	0	0
MBR-025	MBARARA	1	0	0	0	0	0	0	0	0	0	0	0	0	MINI	MINI	MINI	MINI	MINI	MINI		1	0	0	1	0	0	0	0	0	0	0	0
MBR-029	MBARARA	1	0	0	0	0	0	0	0	0	0	0	0	0	MINI	MINI	MINI	MINI	MINI	MINI		0	0	0	0	0	0	0	0	1	0	0	0
MBR-008	MBARARA	1	0	0	0	0	0	0	0	0	0	0	0	0							1	0	0	0	0	0	0	0	0	0	0	0	0
MBR-027		1	0	0	0	0	0	0	0	0	0	0	0	0	MINI	MINI	MINI	MINI	MINI	MINI	1	0	0	0	0	0	0	0	0	0	0	0	0
MBR-028			0	1	0	0	0	0	0	0	0	0	0	0	MINI	MINI	MINI	MINI	MINI	MINI		0	1	0	1	0	0	0	0	0	0	0	0
MBR-032	MBARARA	1	0	0	0	0	0	0	0	0	0	0	0	0	MINI	MINI	MINI	MINI	MINI	MINI	1	0	0	0	0	0	0	0	0	0	0	0	0
MBR-033	MBARARA	1	0	0	0	0	0	0	0	0	0	0	0	0	MINI	MINI	MINI	MINI	MINI	MINI	1	0	0	0	0	0	0	0	0	0	0	0	0
MBR-034	MBARARA	1	0	0	0	0	0	0	0	0	0	0	0	0	MINI	MINI	MINI	MINI	MINI	MINI	1	0	0	0	0	0	0	0	0	0	0	0	0
MBR-036	MBARARA	1	0	0	0	0	0	0	0	0	0	0	0	0	MINI	MINI	MINI	MINI	MINI	MINI	1	0	0	0	0	0	0	0	0	0	0	0	0
MBR-037	MBARARA	1	0	0	0	0	0	0	0	0	0	0	0	0	MINI	MINI	MINI	MINI	MINI	MINI	1	0	0	0	0	0	0	0	0	0	0	0	0
MBR-038	MBARARA	1	0	0	0	0	0	0	0	0	0	0	0	0	MINI	MINI	MINI	MINI	MINI	MINI	1	0	0	0	0	0	0	0	0	0	0	0	0
MBR-039	MBARARA		0	1	0	0	0	0	0	0	0	0	0	0	MINI	MINI	MINI	MINI	MINI	MINI	1	0	0	0	0	0	0	0	0	0	0	0	0
MBR-010	MBARARA		0	0	0	0	1	0	0	0	0	0	0	0	MINI	MINI	MINI					0	1	1	0	1	1	0	0	0	0	0	0
MBR-011	MBARARA	1	0	0	0	0	0	0	0	0	0	0	0	0	MINI	MINI	MINI	MINI	MINI	MINI	1	0	0	0	0	0	0	0	0	0	0	0	0
MBR-003	MBARARA		0	0	0	0	1	1	0	0	0	0	0	0	MINI	MINI	MINI	MINI	MINI	MINI		0	0	0	1	0	1	0	0	0	0	0	0
MD3-005	AMPATH	1	0	0	0	0	0	0	0	0	0	0	0	0	DSMV	DSMV	DSMV		DSMV	DSMV	1	0	0	0	0	0	0	0	0	0	0	0	0
MD1-006	AMPATH		0	0	0	0	1	0	1	0	0	0	0	0	DSMV	DSMV	DSMV	DSMV	DSMV	DSMV		0	0	0	0	1	0	0	0	0	0	0	0
MD1-008	AMPATH		1	0	1	0	1	0	1	0	0	1	0	0	DSMV	DSMV	DSMV	DSMV	DSMV	DSMV		1	0	0	0	1	0	0	0	1	0	0	0
MD3-006	AMPATH		0	1	0	0	0	0	0	0	0	0	1	1	DSMV	DSMV	DSMV	DSMV	DSMV	DSMV		1	0	0	0	0	0	0	0	0	0	0	0
MD1-010	AMPATH		1	0	1	0	0	0	0	0	0	0	0	0	DSMV	DSMV		DSMV	DSMV	DSMV		1	0	0	0	0	0	0	0	0	0	0	0
MD3-007	AMPATH	1	0	0	0	0	0	0	0	0	0	0	0	0	DSMV	DSMV	DSMV	DSMV	DSMV	DSMV	1	0	0	0	0	0	0	0	0	0	0	0	0
MD1-014	AMPATH	1	0	0	0	0	0	0	0	0	0	0	0	0	DSMV	DSMV	DSMV	DSMV	DSMV	DSMV		0	0	0	0	1	0	0	0	0	0	0	0
MD1-012	AMPATH		0	0	0	0	1	0	1	0	1	0	0	0	DSMV	DSMV	DSMV	DSMV	DSMV	DSMV		0	0	0	0	1	0	0	0	0	0	0	0
MD1-015	AMPATH		0	0	0	0	1	0	1	0	0	0	0	0	DSMV	DSMV	DSMV	DSMV	DSMV	DSMV		0	0	0	0	1	0	1	0	0	0	0	0
MD3-011	AMPATH		0	1	0	1	0	0	0	0	1	0	0	0	DSMV	DSMV	DSMV	DSMV	DSMV	DSMV	1	0	0	0	0	0	0	0	0	0	0	0	0
MD1-016	AMPATH	1	0	0	0	0	0	0	0	0	0	0	0	0	DSMV	DSMV	DSMV	DSMV	DSMV	DSMV	1	0	0	0	0	0	0	0	0	0	0	0	0
MD1-003	AMPATH		0	1	0	1	0	0	0	0	0	0	0	0	DSMV	DSMV	DSMV	DSMV		DSMV		0	1	0	1	1	0	0	0	1	0	0	0
MD1-017	AMPATH		0	0	0	0	1	0	1	1	0	0	0	0			DSMV	DSMV				0	0	0	0	1	1	0	0	0	0	0	0
MD1-018	AMPATH		0	1	0	0	0	0	0	0	0	0	0	0	DSMV						1	0	0	0	0	0	0	0	0	0	0	0	0
MD3-018	AMPATH	1	0	0	0	0	0	0	0	0	0	0	0	0	DSMV	DSMV	DSMV	DSMV	DSMV	DSMV	1	0	0	0	0	0	0	0	0	0	0	0	0
MD3-002	AMPATH		0	1	0	0	0	0	0	0	1	0	0	0	DSMV	DSMV	DSMV	DSMV	DSMV	DSMV		0	1	0	0	0	0	0	0	1	0	0	0
MD3-020	AMPATH	1	0	0	0	0	0	0	0	0	0	0	0	0	DSMV	DSMV	DSMV	DSMV	DSMV	DSMV	1	0	0	0	0	0	0	0	0	0	0	0	0
MD3-024	AMPATH		1	0	1	0	1	1	0	0	1	1	0	0	DSMV	DSMV	DSMV		DSMV	DSMV		1	0	0	0	1	1	0	0	1	0	0	0
MD1-030	AMPATH		0	1	0	0	0	0	0	0	0	0	0	0	DSMV	DSMV	DSMV	DSMV	DSMV	DSMV		0	1	0	0	0	0	0	0	0	0	0	0
MD3-030	AMPATH		1	0	0	0	0	0	0	0	1	0	0	0	DSMV	DSMV	DSMV	DSMV	DSMV	DSMV		1	0	0	1	0	0	0	0	1	0	0	0
MD3-003	AMPATH	1	0	0	0	0	0	0	0	0	0	0	0	0	DSMV		DSMV	DSMV	DSMV	DSMV	1	0	0	0	0	0	0	0	0	0	0	0	0
MD1-040	AMPATH		0	1	0	0	1	1	1	1	0	0	0	0	DSMV		DSMV	DSMV				0	1	0	1	1	1	0	0	1	0	0	0
MD3-029	AMPATH	1	0	0	0	0	0	0	0	0	0	0	0	0	DSMV	DSMV	DSMV	DSMV	DSMV	DSMV		0	0	0	0	0	0	1	1	0	0	0	0
MD3-001	AMPATH	1	0	0	0	0	0	0	0	0	0	0	0	0	DSMV	DSMV	DSMV	DSMV	DSMV	DSMV	1	0	0	0	0	0	0	0	0	0	0	0	0
MD3-036	AMPATH	1	0	0	0	0	0	0	0	0	0	0	0	0	DSMV	DSMV	DSMV	DSMV	DSMV	DSMV		0	1	0	0	0	0	0	0	0	0	0	0
MD1-048	AMPATH	1	0	0	0	0	0	0	0	0	0	0	0	0	DSMV	DSMV	DSMV	DSMV	DSMV	DSMV		0	0	0	0	0	0	0	0	1	0	0	0
MD3-004	AMPATH		0	0	0	0	1	0	0	0	0	0	0	0	DSMV	DSMV	DSMV	DSMV	DSMV	DSMV		0	1	0	0	1	0	0	0	0	0	0	0
MD3-032	AMPATH		0	1	0	1	1	0	1	0	0	1	1	1	DSMV	DSMV	DSMV	DSMV	DSMV	DSMV		1	0	0	1	1	0	0	0	0	1	0	0
MD3-037	AMPATH		0	1	0	0	0	0	0	0	0	0	0	0	DSMV	DSMV	DSMV	DSMV	DSMV	DSMV	1	0	0	0	0	0	0	0	0	0	0	0	0
MD1-049	AMPATH	1	0	0	0	0	0	0	0	0	0	0	0	0	DSMV	DSMV	DSMV	DSMV	DSMV	DSMV		0	0	0	1	0	0	0	0	0	0	0	0
LU-006	FACES		0	1	0	0	0	0	1	0	0	0	0	0	DSMV	DSMV		ASSI				0	1	0	1	1	1	0	0	0	0	0	0
LU-003	FACES		0	0	1	0	1	0	0	1	0	0	0	0		DSMV	DSMV	DSMV				0	0	0	0	1	1	0	0	0	0	0	0
LU-012	FACES	1	0	0	0	0	0	0	0	0	0	0	0	0							1	0	0	0	0	0	0	0	0	0	0	0	0
LU-013	FACES		1	0	1	1	0	0	0	0	1	0	0	0	DSMV	DSMV			DSMV			1	0	1	1	0	0	0	0	1	0	0	0
LU-002	FACES	1	0	0	0	0	0	0	0	0	0	0	0	0	DSMV	DSMV	DSMV	DSMV	DSMV	DSMV		0	0	0	1	0	0	0	0	1	0	0	0
LU-036	FACES		0	0	1	0	0	0	0	0	1	0	0	0		DSMV			DSMV			0	0	0	1	0	0	0	0	1	0	0	0
LU-032	FACES		0	1	0	1	0	0	0	0	0	0	0	0	DSMV	DSMV						0	1	0	1	0	0	0	0	0	0	0	0
LU-016	FACES		0	0	0	0	1	0	0	0	0	0	0	0			DSMV					0	0	0	0	1	1	0	0	0	0	0	0
LU-030	FACES		0	1	1	1	0	0	0	0	0	0	0	0	DSMV	DSMV						0	1	0	1	0	0	0	0	1	0	0	0
LU-019	FACES	1	0	0	0	0	0	0	0	0	0	0	0	0								0	1	0	0	0	0	0	0	0	0	0	0
LU-021	FACES		0	0	1	1	0	0	0	0	0	0	0	0		DSMV						0	1	1	0	0	0	0	0	0	0	0	0
LU-004	FACES		0	1	0	0	1	0	0	0	0	1	0	0	DSMV		DSMV			DSMV		0	1	1	1	1	1	0	0	0	1	0	0
LU-026	FACES		0	0	0	0	0	1	1	0	0	0	0	0			DSMV	DSMV				0	0	0	0	1	1	1	1	0	0	0	0
LU-028	FACES		0	0	0	0	1	1	0	0	0	0	0	0			DSMV					0	0	0	0	1	1	0	0	1	0	0	0
LU-041	FACES	1	0	0	0	0	0	0	0	0	0	0	0	0							1	0	0	0	0	0	0	0	0	0	0	0	0
LU-037	FACES	1	0	0	0	0	0	0	0	0	0	0	0	0							1	0	0	0	0	0	0	0	0	0	0	0	0
LU-029	FACES		0	0	1	0	0	0	0	0	0	0	0	0		DSMV						0	1	1	0	0	0	0	0	0	1	0	0
LU-042	FACES	1	0	0	0	0	0	0	0	0	0	0	0	0								0	0	1	0	0	0	0	0	0	0	0	0
LU-043	FACES		0	1	0	1	0	0	0	0	0	0	0	0	DSMV	DSMV						0	1	1	0	0	0	0	0	0	0	0	0
LU-007	FACES		1	0	1	1	0	0	0	0	1	0	0	0	DSMV	DSMV			DSMV			1	1	1	1	0	0	0	0	1	1	0	0
LU-033	FACES		0	1	1	0	0	1	0	0	0	1	0	0	DSMV	DSMV	DSMV			DSMV		1	1	1	1	1	1	0	0	1	1	0	0
LU-044	FACES	1	0	0	0	0	0	0	0	0	0	0	0	0							1	0	0	0	0	0	0	0	0	0	0	0	0
LU-005	FACES	1	0	0	0	0	0	0	0	0	0	0	0	0	DSMV	DSMV	DSMV	DSMV	DSMV	DSMV	1	0	0	0	0	0	0	0	0	0	0	0	0
LU-008	FACES		0	0	0	0	1	0	0	0	0	0	0	0			DSMV					0	0	0	0	1	0	0	0	1	0	0	0
LU-011	FACES		1	0	1	1	0	0	0	0	1	0	0	0	DSMV	DSMV			DSMV			1	0	1	1	0	0	0	0	1	0	0	0
LU-038	FACES	1	0	0	0	0	0	0	0	0	0	0	0	0								0	0	0	1	0	0	0	0	0	0	0	0
LU-048	FACES	1	0	0	0	0	0	0	0	0	0	0	0	0								0	0	0	0	0	0	0	0	1	0	0	0
LU-049	FACES	1	0	0	0	0	0	0	0	0	0	0	0	0								0	0	0	1	0	0	0	0	1	0	0	0
LU-051	FACES		0	1	0	0	0	0	0	0	0	0	0	0	DSMV							0	0	0	0	0	0	0	0	1	0	0	0
LU-010	FACES		0	0	0	1	0	0	0	0	1	0	0	0					DSMV		1	0	0	0	0	0	0	0	0	0	0	0	0
